# Supplementary material for: Inhibition of Non-Small Cell Lung Cancer Proliferation and Survival by Rosemary Extract Is Associated with Activation of ERK and AMPK
Source: Life (Basel). 2021 Dec 31;12(1):52. doi: 10.3390/life12010052 (PMC8779065; doi:10.3390/life12010052)
Supplement: Supplementary file 1 [file life-12-00052-s001.zip]

Archive with 1 entries (1 files):
- life-1329507-supplementary.pdf
